# Supplementary material for: Optimizing an automated sleep detection algorithm using wrist-worn accelerometer data for individuals with chronic pain
Source: PLoS One. 2025 Apr 4;20(4):e0319348. doi: 10.1371/journal.pone.0319348 (PMC11970680; doi:10.1371/journal.pone.0319348)
Supplement: S1 Dataset — Complete results of the sensitivity analysis. (CSV) [file pone.0319348.s002.csv]

Bedtime Definition (minutes)	Wake Time Definition (minutes)	Min Sleep Period Length (minutes)	Min Non-Zero Epochs	percent_agreement
5	25	160	5	0.669317642021519
15	25	120	5	0.668735852020993
5	25	180	5	0.6683361925395519
5	25	180	10	0.6683361925395519
10	25	150	5	0.6676742072262467
5	25	150	5	0.66740307713284
5	20	150	5	0.667370360086203
15	25	160	5	0.6672810181338822
5	25	160	10	0.6670575228515991
15	25	150	5	0.6660860345990578
15	25	180	5	0.6658761951901108
10	25	150	10	0.6654140880563268
5	25	120	5	0.6643813600159065
10	25	160	5	0.6641988040012623
20	25	120	5	0.6637567672532758
10	25	180	5	0.6631948274253335
10	25	180	10	0.6631948274253335
5	25	150	10	0.6629062935469849
15	25	180	10	0.6626537354315595
5	20	150	10	0.6625364258424681
15	25	90	5	0.6624079935365615
10	25	160	10	0.6619386848313424
15	25	160	10	0.6617096367438982
15	25	120	10	0.6616040040254141
15	30	160	5	0.6615335384698143
5	20	160	5	0.6612865736159997
15	30	120	5	0.6612859716679005
20	25	160	5	0.6610331334777945
20	25	90	5	0.6609407864258401
10	20	150	5	0.6606710219848346
15	25	150	10	0.6606385639954364
15	30	150	5	0.660583133206136
5	15	90	5	0.6604630010731287
10	25	120	5	0.6602351556835003
5	25	120	10	0.6599537677625551
10	30	150	5	0.6598764274393722
20	25	150	5	0.6598001246278926
20	25	180	5	0.6596621866236668
15	30	180	10	0.6592627384497531
15	30	180	5	0.6592627384497531
15	30	160	10	0.6591985777396083
5	30	180	10	0.6591711686762292
5	30	180	5	0.6591711686762292
5	20	160	10	0.6590264544460799
5	30	160	5	0.6587730292495604
5	20	120	5	0.6586576985376745
10	20	150	10	0.6584109028149148
15	30	150	10	0.6582481724759301
10	15	90	5	0.6581011849183945
10	25	120	10	0.6579787454270901
5	15	120	5	0.6579557779233065
15	20	120	5	0.6579134846253729
15	25	120	0	0.6576490035950184
10	30	150	10	0.6576292364281362
5	15	90	10	0.6575901861470514
15	30	120	10	0.6574519633248741
10	15	90	10	0.6574483255905571
15	20	160	5	0.6573362739025864
5	25	180	15	0.6572245293600607
5	25	180	0	0.6571813033844003
10	20	160	5	0.657133153944969
15	30	90	5	0.657000808349999
5	25	160	0	0.65697423100605
15	20	90	5	0.6568783544060903
15	25	90	10	0.656657835845345
20	25	120	10	0.6565714701814462
5	30	160	10	0.6565258382383246
10	30	180	10	0.6565241116229201
10	30	180	5	0.6565241116229201
5	30	150	5	0.6565141129828425
10	30	160	5	0.6564464138651658
20	30	120	5	0.6564279339217237
5	20	150	0	0.6564211595475253
20	25	180	10	0.6563878446865341
15	20	150	5	0.6560289796025758
5	25	160	15	0.655945859672108
20	25	60	5	0.6557707381050338
20	30	160	5	0.655746303126898
25	25	90	5	0.6556594423708545
5	20	90	5	0.6555424833505463
20	25	160	10	0.655409869909229
20	30	90	5	0.6553977063874061
5	20	180	10	0.6553794268466135
5	20	180	5	0.6553794268466135
10	25	150	0	0.6552619361982363
5	25	150	0	0.6549478377646304
10	20	160	10	0.6548730347750491
15	25	160	0	0.6547010089389487
20	30	150	5	0.6546852365135667
15	25	180	0	0.6544616255328135
15	30	90	10	0.6544239619069916
10	15	120	5	0.6544214253376333
20	25	150	10	0.654304714784279
10	25	150	15	0.6543002587858966
20	25	90	10	0.6541997836892492
10	30	160	10	0.6541992228539297
10	20	120	5	0.6541799642136606
5	20	120	10	0.6540729143356223
15	15	90	5	0.6539873661844631
20	30	180	10	0.653648724805834
20	30	180	5	0.653648724805834
15	15	60	5	0.6536346892945851
15	25	150	0	0.6535060254041243
15	25	60	5	0.6534297992541691
20	30	160	10	0.6534113423966921
25	25	180	5	0.6532264649544575
5	20	90	10	0.6529445803633123
20	25	120	0	0.6526130445138227
20	30	120	10	0.6525895316272645
5	15	120	10	0.652514363144542
5	30	150	10	0.6523595323362898
20	30	150	10	0.6523502757833608
25	25	60	5	0.6522242659656595
25	25	120	5	0.6521981791365062
10	15	120	10	0.6521403720107559
10	25	180	15	0.6520809981549033
10	25	180	0	0.6520717845037776
10	20	120	10	0.6519235539572504
10	25	160	0	0.6519020467471467
20	30	90	10	0.6518170856129392
20	15	60	5	0.6518057367812151
5	25	150	15	0.6517946303674937
20	20	90	5	0.6517201779357297
25	25	160	5	0.6517150353660104
5	25	120	0	0.6515296932188995
25	30	90	5	0.6514828309189207
15	20	160	10	0.6514741907685487
5	20	150	15	0.6514216682473497
10	20	90	5	0.6513564288518934
15	30	120	0	0.6509496994929942
15	20	90	10	0.6508942217139273
10	25	160	15	0.6508248555609122
20	20	120	5	0.6508240107337074
20	15	90	5	0.6507499798312059
15	25	90	0	0.65070628744922
15	20	60	5	0.6505814869013817
10	25	90	5	0.6505501182134266
30	25	90	5	0.6505439807144392
5	15	150	5	0.6505326671719183
15	20	120	10	0.6504497422811657
25	25	150	5	0.6504316807523769
20	25	30	5	0.6503510463535769
15	20	150	10	0.6503136628056149
15	20	180	5	0.650313230577835
10	30	120	5	0.650116021066891
10	20	150	0	0.6500315731258364
15	30	160	0	0.6499390274921268
25	25	30	5	0.6498670877979699
10	15	60	5	0.6497972933282592
25	25	180	10	0.6497887134116617
10	20	90	10	0.6497834010554518
5	30	180	0	0.649758992632255
10	20	180	5	0.6495507068437204
10	20	180	10	0.6495507068437204
20	30	60	5	0.6494706436485116
5	25	90	5	0.6493927005805371
25	20	90	5	0.6493428991026193
10	25	120	0	0.649292257059789
5	30	120	5	0.649282887928915
20	25	60	10	0.6491099291409592
5	25	180	20	0.6490787697977674
10	30	150	0	0.6490175312473386
15	30	150	0	0.6489886222284487
25	25	90	10	0.6489848503738608
20	25	90	0	0.648935229364116
15	20	120	0	0.6489115477677734
10	25	90	10	0.6488902964812746
15	30	60	5	0.6488840392830688
5	25	120	15	0.6488421045830639
20	20	160	5	0.6488122382504193
15	30	180	0	0.6487458423114125
10	15	60	10	0.648542399128929
5	20	160	0	0.6485396774343506
20	25	160	0	0.648403164037507
20	20	60	5	0.6483969973088528
20	25	180	0	0.6481976567210155
5	30	180	15	0.6481901378517732
25	30	90	10	0.6481713794601254
5	30	160	0	0.6481514266001993
25	30	180	5	0.6481335967732513
25	30	180	10	0.6481335967732513
5	25	160	20	0.6480152780142341
5	20	160	15	0.6479116968509615
10	30	120	10	0.647872496694058
15	15	90	10	0.6477806165443366
25	30	160	5	0.6477780255739358
15	15	120	5	0.6477264780918103
25	30	120	5	0.6477034189260837
15	25	180	15	0.6476868171173866
20	20	150	5	0.6475049439504087
25	20	60	5	0.64749121572072
15	25	60	10	0.6474578929466152
30	30	90	5	0.6473987384990051
10	20	150	15	0.6472939791288572
20	25	150	0	0.647170155187605
15	30	60	10	0.6471148948201508
10	15	150	5	0.6470530357589772
10	30	180	0	0.6468731514040604
5	20	120	0	0.6468269175606648
5	25	90	10	0.6468224927879374
15	20	180	10	0.6468000690752301
15	30	90	0	0.6467778307673036
15	20	90	0	0.646761717388826
15	25	160	15	0.6467427184297252
30	25	60	5	0.6466886468201583
25	30	60	5	0.6466547662765691
25	30	150	5	0.6466494660300119
10	30	150	15	0.6466460862103837
15	15	60	10	0.6466074253149392
25	25	120	10	0.6465519234794401
15	25	30	5	0.6463798692986156
10	25	150	20	0.6461965126502355
20	30	120	0	0.6461771204935787
25	15	60	5	0.6461345738315094
5	15	160	5	0.6460156498844538
25	25	60	10	0.6459690958936493
25	25	160	10	0.6459283621917816
20	30	60	10	0.6458928821443579
15	25	150	15	0.6458197341820384
5	15	60	5	0.6457918791057862
5	30	150	0	0.645788228718249
20	30	30	5	0.6457231349298647
10	30	160	0	0.6456963316467728
5	30	160	15	0.6455448074138684
10	30	180	15	0.6455409614051675
25	30	160	10	0.6454430648437299
15	20	150	0	0.6453750610906768
25	30	120	10	0.6453724165950814
25	20	30	5	0.6453258846754786
10	20	120	0	0.6451751674199736
5	30	120	10	0.6451327058431119
20	30	90	0	0.6450845942075094
10	25	120	15	0.6449738587174485
25	30	30	5	0.6449376161843836
15	30	180	15	0.6449097294324431
15	25	120	15	0.6448492465132094
15	30	160	15	0.6448455687222983
20	20	90	10	0.6448427958175893
25	25	150	10	0.6447797170998046
15	20	160	0	0.644723822997636
10	20	160	0	0.6446759692323084
10	30	90	5	0.6446158314023476
25	15	90	5	0.644583359712914
15	20	60	10	0.6444326153440351
5	20	150	20	0.6444255265976848
20	15	60	10	0.6443361242614024
25	30	150	10	0.644314505299806
10	15	160	5	0.6442386657482266
5	20	180	15	0.6442371289524123
30	25	30	5	0.6441799239440871
5	15	90	0	0.644164033276779
30	30	90	10	0.6440872870402098
20	30	160	0	0.6440275415411578
20	15	120	5	0.644019661475999
15	30	150	15	0.6440078688262876
25	25	90	0	0.6439453782551414
20	15	30	5	0.6439203907823324
5	20	180	0	0.6439127689117109
5	15	120	0	0.6438800540216809
5	25	150	20	0.6438640487096199
30	25	90	10	0.6438402112921091
15	25	120	20	0.64381463070766
5	30	180	20	0.6437929928097135
10	25	180	20	0.6437611123450335
10	20	160	15	0.6437561110889916
20	25	30	10	0.6437373468147044
30	25	120	5	0.6437068764187419
20	15	90	10	0.6436893607039379
25	30	60	10	0.6436621990632523
25	25	30	10	0.6436381393380926
5	20	90	0	0.6434893225144798
20	20	120	10	0.6433542800833012
30	25	180	5	0.6432267145943278
10	30	160	15	0.6432160726361772
20	30	180	0	0.6430954027577301
20	20	30	5	0.6429798082354713
20	30	150	0	0.6429664749278265
5	20	120	15	0.6429581567405038
20	20	160	10	0.6429501551163815
10	15	150	10	0.6429281779786484
5	15	150	10	0.6429266448452059
10	30	90	10	0.6429259410862925
15	15	30	5	0.6428179818639248
25	15	30	5	0.6428055215872135
30	20	90	5	0.6427708652360891
15	25	180	20	0.6427652764611812
10	25	160	20	0.6427211094252512
5	25	120	20	0.6426996523847458
10	15	90	0	0.6426316767607817
15	30	30	5	0.6425757239833272
25	20	90	10	0.6424289791932762
10	30	150	20	0.6424077569720544
10	20	60	5	0.6422601377541839
30	30	60	5	0.642209003910335
25	20	120	5	0.6421971885602147
30	15	90	5	0.642152120039531
15	25	160	20	0.6420373174477285
15	20	30	5	0.6419469243546201
25	20	160	5	0.6418807875483845
20	20	180	5	0.6418449843786805
20	20	120	0	0.6418398257995536
20	20	150	10	0.6417896271534478
20	30	30	10	0.6417765330547651
30	25	160	5	0.6417539417683477
30	25	150	5	0.6417539417683477
10	20	90	0	0.6417158635891511
25	20	60	10	0.6416819946853982
5	20	60	5	0.6416818997001049
20	20	60	10	0.6416616569655051
15	30	120	15	0.6416503144174357
25	25	180	0	0.6416381867039949
20	25	180	15	0.6416352105906004
30	30	120	5	0.6416125030086688
5	15	60	10	0.6416006218401689
20	20	90	0	0.6415654134334954
25	30	30	10	0.6415647010297232
30	15	60	5	0.6415519112566863
25	30	90	0	0.6414824693833987
5	30	150	15	0.6413785015118338
5	30	160	20	0.6413282344488233
25	25	120	0	0.6413142683084982
5	15	160	10	0.641217624166953
10	30	180	20	0.6411201515640604
15	25	150	20	0.6411143332000417
5	20	160	20	0.6409155552012966
30	30	30	5	0.6409123347447763
10	15	120	0	0.6408076392547083
15	15	150	5	0.6407268857907444
20	25	160	15	0.6406572358132951
10	20	60	10	0.6405520530273405
25	20	150	5	0.6405117705799794
15	30	180	20	0.6404889195913359
10	30	120	0	0.6404556000556845
10	25	120	20	0.6404293392001368
15	30	160	20	0.6404247588811911
15	30	30	10	0.6404218532011736
30	25	60	10	0.6404098015622662
15	30	120	20	0.6403281668839977
10	20	150	20	0.6402828399406659
30	20	60	5	0.640234056949758
5	15	90	15	0.6402294385393412
15	25	30	10	0.6401861518079659
10	15	160	10	0.6401138079678976
15	15	160	5	0.6400655612775754
20	25	120	15	0.6400059755813159
25	15	60	10	0.6398096098298881
30	25	180	10	0.639788963051532
30	30	180	10	0.6397547094440605
30	30	180	5	0.6397547094440605
10	25	90	0	0.639705332712389
20	25	150	15	0.6397048814815803
15	15	120	10	0.6396895631404977
25	20	90	0	0.6396886450048686
5	15	150	0	0.6396166913641342
15	30	150	20	0.6395870589851804
5	30	90	5	0.6395432488319148
30	30	160	5	0.6394312294890542
30	30	150	5	0.6394312294890542
20	30	180	15	0.6393760985246439
30	30	60	10	0.6392846624070215
30	30	120	10	0.6392815006776664
25	25	160	0	0.6392549132735483
5	20	90	15	0.6392332226744741
20	30	160	15	0.639138716115502
25	20	30	10	0.6391071233962377
30	25	90	0	0.6390443086460031
10	30	160	20	0.638977743397848
15	20	180	0	0.6389679787253961
15	25	90	15	0.6388442681020645
10	20	120	15	0.6387228304541224
10	25	60	5	0.6386213498755178
5	30	120	0	0.6385934112171363
30	25	30	10	0.6385569695472777
15	25	90	20	0.6385458846633986
10	20	180	15	0.6384062428585802
10	20	180	0	0.6383669522302449
20	20	180	10	0.6383318228760757
30	30	30	10	0.638258850905909
20	30	150	15	0.6382034778275657
5	15	120	15	0.6381433984062975
30	15	30	5	0.6381153923431863
20	25	60	0	0.6380868351701132
25	25	150	0	0.637971558659915
30	25	120	10	0.6379260528724695
25	20	180	5	0.6379003665327123
5	20	60	10	0.637840402028349
15	15	90	0	0.6378184676743494
30	20	30	5	0.637767535269339
5	20	120	20	0.6377534439281425
25	30	120	0	0.6377419537987763
30	30	90	0	0.6376634817046619
25	30	180	0	0.6375261688236191
15	30	90	15	0.6375178313088992
15	25	60	0	0.6375023002478
25	15	90	10	0.6374455660905555
5	25	90	0	0.6373014367111656
5	30	150	20	0.6371619285467885
30	30	160	10	0.6370962687588482
30	30	150	10	0.6370962687588482
5	20	180	20	0.637025809398328
5	30	90	10	0.6369626780655868
20	20	150	0	0.6369095601267785
20	30	120	15	0.6368027769753668
10	20	160	20	0.6367449719008003
10	25	60	10	0.6365826942076684
20	25	90	15	0.636547026340305
25	20	120	10	0.6363080127363467
20	20	160	0	0.6362583220337377
25	30	160	0	0.6362296639640923
15	30	90	20	0.6361956837754612
15	20	160	15	0.6361567540031723
30	25	150	10	0.635967268594119
30	25	160	10	0.635967268594119
20	15	30	10	0.6359509795164584
20	15	120	10	0.6359505037717887
15	15	30	10	0.6359157681441842
20	20	30	10	0.6358656866573149
25	20	160	10	0.6358299011668794
15	20	60	0	0.6357651642891626
30	20	90	10	0.6356207107280665
25	15	30	10	0.6355786483612391
10	30	90	0	0.6355167761501821
10	20	120	20	0.6354149137482826
20	30	120	20	0.635408265783558
10	30	120	15	0.6352897883103219
15	30	60	0	0.6352751055941923
10	15	90	15	0.635262768384327
25	25	180	15	0.6352277813041263
15	20	150	15	0.635171629711379
15	20	30	10	0.6351507473658382
25	30	150	0	0.6351011044201684
20	30	90	15	0.6349226203818346
20	30	180	20	0.6349221868282845
10	25	90	15	0.6348802486386215
20	30	60	0	0.6348292293312585
20	25	120	20	0.6348144230334696
20	30	160	20	0.6346848044191427
5	25	90	15	0.6346464862095698
25	20	150	10	0.6346166269723494
25	25	60	0	0.6345912754950225
20	15	90	0	0.634398643909713
25	20	180	10	0.6341984017826401
5	30	120	15	0.6341516750186558
10	20	90	15	0.6340759008326249
25	30	180	15	0.6339672199108258
10	30	120	20	0.6339627454453528
20	30	150	20	0.6337495661312063
10	15	150	0	0.6337108921404969
5	20	90	20	0.6337091434549038
15	15	120	0	0.6336453577003427
30	20	60	10	0.6336446426933928
10	15	30	5	0.6335775080708528
20	30	90	20	0.6335281091900258
25	20	120	0	0.6335167375759361
15	20	120	20	0.6334511015632525
15	15	60	0	0.6333500245277994
5	30	180	25	0.6333260305474886
15	20	120	15	0.6332044366837615
30	25	120	0	0.633081837255238
20	15	150	5	0.6330489878329535
15	15	150	10	0.6329023283071167
30	15	60	10	0.63279983643084
15	20	160	20	0.6327978637526483
15	20	90	20	0.6327112408202085
5	15	160	0	0.6325453283476343
20	25	180	20	0.6324112462637879
20	20	60	0	0.6323143318260224
15	15	160	10	0.6322410037939478
30	15	90	10	0.6322391844628614
10	15	120	15	0.6321898428247001
30	20	90	0	0.6321495427038791
25	30	60	0	0.632142251645494
10	30	60	5	0.6320921460917798
20	25	60	15	0.6320366746495314
30	20	120	5	0.6319798384477877
30	30	120	0	0.6319440325205368
10	15	30	10	0.6319324663812744
20	25	160	20	0.6318415910511285
30	25	180	0	0.6317988834210699
15	20	150	20	0.6316996431206535
5	25	60	5	0.6316509105497804
25	20	60	0	0.6315062789301318
30	20	30	10	0.6315043094406225
15	20	180	15	0.6314550920107711
25	25	160	15	0.6313674300842462
20	25	90	20	0.6313554737924588
15	30	60	20	0.6313380569979917
25	30	160	15	0.6312766879813043
25	25	90	15	0.6312320574148906
10	20	90	20	0.6311879720734954
10	20	180	20	0.63117896399618
15	20	90	15	0.631176020431713
5	30	120	20	0.6311617104425988
25	30	90	15	0.6311611187795314
10	30	60	10	0.6311517733390973
20	25	150	20	0.6308892367194137
20	15	160	5	0.6308828730426664
30	20	160	5	0.6307337229760737
30	20	150	5	0.6307337229760737
20	20	180	0	0.6305644060426963
10	15	60	0	0.6304905534158183
20	15	60	0	0.6304275747987143
15	30	60	15	0.6304196942602689
15	25	60	15	0.6303731965924935
25	25	150	15	0.6303640084278108
15	25	60	20	0.6303548751846029
25	30	150	15	0.6302723993188988
10	25	90	20	0.6301740480586104
25	20	150	0	0.63011662858399
25	25	120	15	0.6300733003397216
20	30	60	20	0.6299822549323114
20	15	120	0	0.6298737432288279
25	30	90	20	0.6298409364810817
25	30	120	15	0.6295763557943191
25	30	180	20	0.6295133082144664
10	20	30	5	0.6295026815839491
5	30	90	0	0.6294993528379748
30	25	150	0	0.6294502900687426
30	25	160	0	0.6294502900687426
5	15	180	5	0.6294387204012356
25	20	160	0	0.6294299535540908
10	15	180	5	0.6293754609238812
30	15	30	10	0.6293682274003907
10	30	90	15	0.6293114934241357
30	30	180	0	0.6292898569092333
30	25	60	0	0.6292130838135995
5	30	160	25	0.6291814502815616
20	30	60	15	0.6291373992237067
25	15	120	5	0.6290362269244811
10	15	60	15	0.6289787798906443
5	15	150	15	0.6289267777286457
25	25	60	15	0.6288366157423252
10	15	160	0	0.6287700351674432
25	15	90	0	0.6284496909175743
25	30	120	20	0.6282561734958695
5	25	90	20	0.628238313766045
10	20	60	0	0.6281843140114148
5	25	180	25	0.6281683408077132
5	15	60	15	0.6281140658338269
30	30	150	0	0.6280224144223558
30	30	160	0	0.6280224144223558
5	25	60	10	0.6279837264696224
30	15	120	5	0.6279329523717458
20	20	160	15	0.6279090080997438
15	20	180	20	0.6278800620860384
10	20	30	10	0.6278783118176648
20	25	30	15	0.6278397052707324
30	30	60	0	0.6278285499301786
10	25	30	5	0.627818967787527
10	30	90	20	0.6277580722705439
15	15	150	0	0.6274512291107345
10	15	180	10	0.6274279263926825
20	25	60	20	0.6273066483436534
20	30	30	20	0.6272507460029035
5	15	160	15	0.6272182659283496
20	25	30	0	0.6271992723430797
5	20	60	15	0.6271063612874686
25	25	30	15	0.6269449753779918
20	20	150	15	0.6269238838079505
15	30	30	20	0.6269074946130038
10	20	60	15	0.6268397680686892
25	30	160	20	0.6268227762849449
5	15	180	10	0.6268204221275079
25	30	60	15	0.626794243145218
5	15	60	0	0.6266022837369929
25	30	60	20	0.6265917803725272
25	20	180	0	0.6264268974971603
20	30	30	15	0.626417278135909
20	20	120	15	0.6263852642346357
20	30	30	0	0.6263653499603854
25	25	30	0	0.6263529170051192
25	25	90	20	0.6261366926799077
15	30	30	15	0.6261354512856753
15	20	60	20	0.6260996146496761
10	25	30	10	0.6260404027734192
15	20	60	15	0.6260069200610417
25	25	180	20	0.6260038169773139
25	30	150	20	0.6258184876225393
5	20	60	0	0.6257438884898725
30	20	120	10	0.625711928162911
25	30	30	0	0.6257031420663256
5	15	30	5	0.6256638499616191
25	30	30	15	0.625608249119243
30	30	180	15	0.6255883325816349
5	25	160	25	0.6255251279886459
5	30	150	25	0.6255186111499813
10	15	150	15	0.6255103880645281
15	25	30	20	0.6254164383100034
25	30	30	20	0.6253945445243666
30	15	150	5	0.6253785471410285
30	15	160	5	0.6253785471410285
20	20	90	15	0.6253661703246136
15	25	30	15	0.6252352143448987
30	25	180	15	0.6252280309439964
20	15	150	10	0.6252244303493257
15	30	30	0	0.6250482688378596
5	30	90	15	0.6249800777714463
25	25	120	20	0.6249779356047388
30	30	90	15	0.624926312581227
15	25	30	0	0.6248966311578348
10	30	180	25	0.6248495047823701
30	15	90	0	0.6247956618458247
25	15	60	0	0.6247595075969125
15	15	160	0	0.6246578240372095
30	20	150	10	0.6244594030603272
30	20	160	10	0.6244594030603272
20	25	30	20	0.6243707075146048
5	20	60	20	0.6241015112332493
30	25	90	15	0.6240860209271492
10	25	60	15	0.6239728029981073
10	25	60	0	0.6239440926755833
25	15	150	5	0.6236927423918139
25	15	160	5	0.6236927423918139
30	30	90	20	0.6235638522619436
30	20	60	0	0.6235129469305594
20	20	60	15	0.6233369954883639
20	20	180	15	0.6232631355603553
30	30	120	15	0.623133112776703
25	25	60	20	0.6231117350686101
20	15	160	10	0.6230583155590388
25	15	120	10	0.6229892919988929
30	30	160	15	0.6229298918964227
30	30	150	15	0.6229298918964227
30	20	180	5	0.6228319446351998
25	20	30	0	0.6227459583725476
25	20	60	15	0.622711920499418
10	30	150	25	0.6227024875482612
10	15	160	15	0.6226960180537775
25	20	90	15	0.62268373372812
25	25	160	20	0.6225517853220796
15	30	180	25	0.6224976922753014
20	20	120	20	0.6224738057012931
15	30	160	25	0.6224335315651566
30	20	120	0	0.6223563212633677
30	30	30	0	0.6223217121738442
5	30	60	5	0.6221717786324988
10	20	60	20	0.6220767800376121
20	20	90	20	0.6219564546660872
5	25	150	25	0.6218923650278562
25	25	30	20	0.6218891287291809
30	25	30	0	0.6218694525753643
5	30	90	20	0.6217918661075402
30	30	120	20	0.6217706524574195
10	30	30	5	0.621694817949197
15	30	150	25	0.6215958316691459
15	15	60	15	0.6215837225435382
25	25	150	20	0.6215483636656443
30	25	150	15	0.6214063364865835
30	25	160	15	0.6214063364865835
5	15	30	10	0.6212839847533234
10	30	160	25	0.6212690889082034
5	25	120	25	0.6212313568448571
30	25	120	15	0.621218428867268
30	30	60	20	0.6212055471434696
15	15	180	5	0.6211613697307358
30	25	60	15	0.6211584313682105
30	30	180	20	0.6211344208852755
15	20	30	0	0.6211088206160149
30	15	120	10	0.621006288744016
5	20	30	5	0.6210011160851535
25	20	160	15	0.6209810399178235
10	30	30	10	0.6209546950106473
15	15	90	15	0.6209222437033808
20	20	30	0	0.6208363102173423
25	20	30	15	0.6207610293360186
30	20	150	0	0.6206972805183193
15	30	120	25	0.6205439088511588
20	20	160	20	0.62043987406905
15	20	30	20	0.6203734689086147
30	30	30	20	0.6202743708912253
30	30	60	15	0.6202659927105986
15	20	30	15	0.620076341736314
25	20	150	15	0.6199356640307394
20	15	150	0	0.6197530954147459
5	30	120	25	0.6197498711534284
10	30	60	0	0.6197161288481543
5	30	60	10	0.6196448215752465
5	15	90	20	0.619524358080308
30	25	30	15	0.6195147284052993
25	20	120	15	0.6194120433959134
30	30	30	15	0.6193457993779682
20	20	150	20	0.6193416534370552
25	20	180	15	0.6193220002345015
10	30	60	20	0.6192681997720498
15	25	180	25	0.61902353538919
25	20	90	20	0.6190102543030155
15	25	120	25	0.6189842819677362
30	20	180	10	0.618906546350886
10	25	60	20	0.6188911184186091
15	25	160	25	0.6188500216269683
20	20	60	20	0.6188456320134809
10	30	60	15	0.6186508169519562
30	30	160	20	0.6184759802000632
30	30	150	20	0.6184759802000632
20	20	30	15	0.618471081335475
30	20	160	0	0.6184403360738748
15	25	150	25	0.618098094708748
30	15	60	0	0.6179298365658077
5	25	60	15	0.6178435390212165
5	20	30	10	0.6175571244355501
30	25	90	20	0.6173527905111944
5	15	180	0	0.6173079731073566
15	15	30	0	0.6171461795848183
20	15	30	0	0.616954403926001
25	20	60	20	0.616949605705144
20	30	180	25	0.61679719570306
10	25	180	25	0.6166282789426247
30	15	160	10	0.6166043612580253
30	15	150	10	0.6166043612580253
15	30	90	25	0.6166042610990815
20	30	160	25	0.6165598132939181
5	25	60	0	0.6164405066432177
30	25	120	20	0.6160726738180748
30	25	180	20	0.616004066617184
10	20	30	15	0.6159117437077654
10	25	150	25	0.6157893618443242
25	20	120	20	0.6157385639708087
20	20	30	20	0.6156534304905082
20	30	150	25	0.6156245750059818
25	20	30	20	0.6155987715758888
20	30	120	25	0.6155483811085847
10	15	30	15	0.6154894241555445
25	15	150	10	0.6154801820083169
25	15	160	10	0.6154801820083169
20	15	160	0	0.6154549000641029
15	15	120	15	0.6153996039609713
20	20	180	20	0.6153856819650156
15	15	30	15	0.6153672854802864
15	15	180	10	0.6153384356957757
10	15	90	20	0.615296602529495
25	15	30	0	0.615252968495947
30	20	30	0	0.6152426489017488
10	15	180	0	0.6152393849199009
5	15	120	20	0.6151898572853869
25	15	120	0	0.6151187765879533
30	25	60	20	0.6150384895048386
10	30	120	25	0.6149417975072528
10	25	30	15	0.6148894379361216
5	25	60	20	0.6145166402647333
15	25	90	25	0.6144214824730603
10	25	160	25	0.6143105735534884
30	25	30	20	0.6140908271425342
20	30	90	25	0.6139111125633769
5	25	30	5	0.6139049700378177
25	20	160	20	0.6136651246342729
30	20	90	15	0.6134748681421932
10	20	30	20	0.6131382045770493
30	15	120	0	0.6130563392663202
20	15	60	15	0.6129643648996934
5	15	180	15	0.6128590564299244
30	25	160	20	0.6125906917244169
30	25	150	20	0.6125906917244169
25	20	150	20	0.6124927294466898
30	15	150	0	0.6124278679554136
10	30	30	20	0.6122885659801897
30	20	60	15	0.6121905697676063
15	30	60	25	0.612169740990873
5	20	150	25	0.6119053781969797
25	20	180	20	0.6115977653863052
30	20	180	0	0.611520059654249
10	25	30	20	0.6114427097759816
20	30	60	25	0.6113877040446769
10	20	30	0	0.6113724897795861
5	20	30	20	0.6112141459418234
25	30	180	25	0.6112037419962524
15	15	150	15	0.6111888508907273
20	15	90	15	0.6111136557011385
5	20	180	25	0.6111041051545592
20	30	30	25	0.6108756382162825
5	15	150	20	0.6108176701496919
5	25	30	10	0.6107608668696635
10	25	120	25	0.6106445032723193
10	15	30	0	0.6106113858017517
10	30	30	15	0.6105826022493511
25	15	150	0	0.610575814418745
15	15	160	15	0.6105275263775585
5	15	30	15	0.610507474852753
30	20	30	15	0.6104161221484541
5	20	160	25	0.6104032443327005
5	15	60	20	0.6103265874169679
15	30	30	25	0.6101327712686695
30	15	160	0	0.610068619225152
10	15	180	15	0.6100491765406758
20	25	120	25	0.609838043740005
5	30	90	25	0.609803426206594
25	30	90	25	0.609796476713119
20	15	180	5	0.6096666258442055
30	15	30	0	0.6096479629401996
5	30	60	0	0.6094496995846534
10	25	30	0	0.6094336068810348
30	20	150	15	0.6093696695621621
30	20	160	15	0.6093696695621621
5	30	60	15	0.6092790294058368
10	15	120	20	0.6092601171976397
5	15	160	20	0.6089411794190696
10	15	60	20	0.6088114312615795
5	30	60	20	0.6085511468184566
25	30	160	25	0.608513210066731
20	25	180	25	0.6084297312560825
20	25	160	25	0.6084236047993085
25	15	160	0	0.6083433177247684
25	30	120	25	0.6082117137279067
30	20	120	15	0.6081719060967008
10	30	90	25	0.6080471798537149
20	25	150	25	0.607647750975698
25	30	60	25	0.6076235757891648
5	20	30	15	0.6075997389204002
25	30	150	25	0.6075089214043254
25	15	60	15	0.6074817704507721
5	10	60	5	0.6073406909937127
10	30	30	0	0.6072263988567045
20	25	90	25	0.607103122192197
15	15	180	0	0.6070767504153058
20	15	30	15	0.6070502717783478
25	30	30	25	0.6069290127138074
5	20	120	25	0.6068133796160093
30	20	90	20	0.6067765488567587
5	10	60	0	0.6065412326897694
20	15	120	15	0.6065277261168052
5	25	90	25	0.6064029057535671
15	25	60	25	0.6059398904562505
30	20	60	20	0.6057094365971263
25	15	30	15	0.6052628215857948
10	15	150	20	0.6050368375724398
25	15	90	15	0.6049451526907828
15	15	60	20	0.6047417851044956
30	20	30	20	0.604654340233807
5	15	30	0	0.6042033731367262
15	15	90	20	0.6041830514435974
5	30	30	5	0.6041591157686366
25	15	180	5	0.603998931637868
15	25	30	25	0.6039114251038791
20	15	180	10	0.6038436918092455
30	20	180	15	0.6037892725536382
10	10	30	0	0.6034063600080816
20	25	60	25	0.603247906567694
30	30	90	25	0.6032083659543541
30	20	120	20	0.6030740283123701
5	10	30	5	0.6030333692466896
15	20	160	25	0.6029449142286281
5	20	30	0	0.6029342450983601
20	25	30	25	0.6028081186157392
5	10	30	0	0.6027728307246588
30	15	180	5	0.602748007859601
5	20	90	25	0.6026139875892463
30	30	180	25	0.6025172443067968
10	20	150	25	0.6022770270355818
10	15	160	20	0.602214954383312
15	20	90	25	0.6021062991587722
15	20	150	25	0.6020725631016146
5	30	30	10	0.6020310685822403
15	20	120	25	0.6020134215791719
30	30	60	25	0.6019129593142312
5	25	30	20	0.6019067251455439
5	25	30	15	0.6018662335556032
25	25	180	25	0.6016435788236663
30	30	30	25	0.601506457836659
30	30	120	25	0.60141516614983
25	25	90	25	0.6012394050474437
15	10	30	0	0.6007561969554622
10	20	160	25	0.6007482871351538
10	30	60	25	0.6007196866435953
10	10	60	0	0.600596542295704
30	20	160	20	0.6005540247999954
30	20	150	20	0.6005540247999954
5	15	30	20	0.6004417122905192
20	15	150	15	0.6004330958760606
10	25	90	25	0.6002579428183665
15	20	180	25	0.6002493068330967
30	15	60	15	0.5999028930640646
30	30	160	25	0.5998588036215844
30	30	150	25	0.5998588036215844
25	25	120	25	0.5996322975090753
15	15	30	20	0.5995406010296126
10	20	180	25	0.5994723213883164
10	15	30	20	0.5993704071296142
30	15	90	15	0.5992688575133105
20	15	60	20	0.5989127833423383
25	25	160	25	0.5987550759243174
10	10	30	5	0.5984704237005533
25	25	60	25	0.5984570775739435
20	15	160	15	0.5982669810857736
25	15	180	10	0.5981517973079147
10	20	120	25	0.5979612909713892
25	25	150	25	0.5979376191197296
25	25	30	25	0.5978109300523327
30	15	30	15	0.5976756536796868
5	30	60	25	0.5975884348194402
15	10	30	5	0.5971992867977755
20	15	90	20	0.5969716454598819
5	15	180	20	0.5969396813426919
15	10	60	0	0.5968103578692756
30	15	180	10	0.5963388300763128
5	25	30	0	0.5963220919120094
15	15	120	20	0.5961086210975265
20	15	180	0	0.5959999166358145
10	30	30	25	0.5959234399202133
5	10	90	5	0.5958542097783164
20	15	30	20	0.595678950299585
10	10	60	5	0.5955096430741103
5	30	30	20	0.5954809168241408
15	20	60	25	0.5954519225155637
30	20	180	20	0.5945653082268259
15	15	150	20	0.5944856335747302
10	15	180	20	0.594118560033008
25	15	120	15	0.5938983706633209
15	15	160	20	0.5938243090615611
5	20	60	25	0.5937472570978459
10	20	90	25	0.5937133179971509
5	30	30	15	0.5936398519496453
15	15	180	15	0.593378540986751
5	25	60	25	0.5931833395521782
15	20	30	25	0.593084047052574
15	10	60	5	0.5930088485893283
30	25	90	25	0.5922140908112852
20	20	90	25	0.5918602613753973
30	15	150	15	0.5916629502694449
30	15	160	15	0.5916629502694449
5	10	90	0	0.5913577287080691
30	25	180	25	0.5913362181032717
30	15	120	15	0.5911670151635373
20	20	120	25	0.590999811433594
30	25	60	25	0.5909928234563915
20	15	120	20	0.5908883198652387
25	15	160	15	0.5908864912166258
25	15	150	15	0.5908864912166258
30	25	30	25	0.5905863219788192
20	20	160	25	0.5904906801357556
10	25	60	25	0.5904233459143419
30	25	120	25	0.5902300443309373
25	15	60	20	0.5901749432420118
25	15	180	0	0.5901012399097914
5	30	30	0	0.5898854095572656
20	20	150	25	0.5896183290087421
25	15	90	20	0.5894142604810225
25	15	30	20	0.5893983777753725
20	10	30	0	0.5893768585904171
20	20	60	25	0.5891049505346694
30	15	180	0	0.5888941075575089
30	25	160	25	0.58848637196639
30	25	150	25	0.58848637196639
20	20	30	25	0.5884302553431668
25	20	90	25	0.5883140020209615
20	20	180	25	0.5876495987981453
20	15	150	20	0.5873814551719417
5	30	30	25	0.5870286662384867
10	20	60	25	0.5868479566539914
25	20	60	25	0.5866493912326411
30	15	60	20	0.5862675440817918
20	10	60	0	0.5859735177464709
25	20	30	25	0.5859371728048974
10	25	30	25	0.5858933240263058
20	15	160	20	0.5852153403816547
30	15	90	20	0.5851966966425226
30	15	30	20	0.5850434368797648
20	10	30	5	0.5850077643550493
5	20	30	25	0.584675891135279
5	25	30	25	0.5839982057308823
5	10	60	10	0.583979957908263
25	20	120	25	0.5838153305915263
25	20	180	25	0.5834162539814032
25	20	160	25	0.5832514362120467
20	10	60	5	0.5831750403622187
10	10	90	5	0.5825413278132034
25	20	150	25	0.5823201659067934
20	15	180	15	0.5822044278168328
10	10	90	0	0.5820500409137163
10	20	30	25	0.5819884269560686
15	15	180	20	0.5812027276189458
25	15	120	20	0.5789901419716903
5	10	30	10	0.5782900752370908
25	15	150	20	0.5779369008360669
25	15	160	20	0.5779369008360669
30	15	160	20	0.577650121207949
30	15	150	20	0.577650121207949
30	15	120	20	0.5771616992804186
25	15	180	15	0.5769287120299621
10	10	30	10	0.5758164606878573
5	10	90	10	0.5757301395520001
25	10	30	0	0.5754188168643454
30	20	60	25	0.5753207884192497
30	20	90	25	0.5751401354288042
30	20	30	25	0.5748778219963595
30	15	180	15	0.5747680246014708
10	10	60	10	0.5742271653660541
20	15	180	20	0.5736801910609057
15	10	90	5	0.571506292600333
15	10	90	0	0.5713933865888904
30	20	120	25	0.570532597659867
30	20	160	25	0.5697667209707944
30	20	150	25	0.5697667209707944
25	10	60	0	0.5697145872978033
25	10	30	5	0.5693760920152495
25	15	180	20	0.5684044752740351
30	20	180	25	0.56607294807691
5	10	120	5	0.5660492596533879
25	10	60	5	0.5659025758660619
5	10	120	0	0.5656305827262484
30	10	30	0	0.5655686502801964
30	15	180	20	0.5653847936971688
10	10	90	10	0.5635228402744312
20	10	90	0	0.5624839946752129
20	10	90	5	0.5621040818680958
15	10	30	10	0.5619713099267972
15	10	60	10	0.5597970714954026
5	15	90	25	0.5593341805968441
10	10	120	0	0.5587981789344305
30	10	60	0	0.5586177113605042
10	15	90	25	0.5585179890440781
5	15	120	25	0.5573647766127905
10	10	120	5	0.5562986105309482
30	10	30	5	0.5561524457292172
15	15	90	25	0.5558056584487682
20	15	60	25	0.5557091659722259
15	15	60	25	0.5556047722487123
10	15	60	25	0.5555994666236119
20	15	30	25	0.5555586963536712
10	15	120	25	0.5549047509437126
5	5	30	0	0.5548880554925176
20	15	90	25	0.5547564360476309
15	15	30	25	0.5541219499385988
30	10	60	5	0.5530811416996062
5	15	60	25	0.5523267361572486
10	15	30	25	0.5514294818137292
5	15	160	25	0.5512388804648056
5	15	150	25	0.5511463558342502
25	10	90	0	0.5499053636080169
15	15	120	25	0.5493792212457402
5	15	180	25	0.5492096800664268
10	15	150	25	0.549204693555954
25	10	90	5	0.5490492298334095
10	15	160	25	0.5484023555511306
15	15	150	25	0.5481376000842628
5	15	30	25	0.5480354050399303
10	15	180	25	0.5479245728228941
15	15	160	25	0.5474762755710938
15	10	120	0	0.5469373309693775
10	5	30	0	0.5469160511089183
25	15	90	25	0.5468752691231005
20	15	120	25	0.5467780900663286
25	15	60	25	0.5467022443915757
25	15	30	25	0.5465264502470668
20	10	60	10	0.5462121162254217
5	10	120	10	0.5458625214951207
15	10	90	10	0.5448822570823939
20	10	30	10	0.5444782849085734
15	10	120	5	0.5441079890964184
20	15	150	25	0.5436542020030586
30	15	30	25	0.5425012681692969
30	15	60	25	0.5425012681692969
20	15	160	25	0.5414880872127716
30	15	90	25	0.5414673211079051
30	10	90	0	0.541426015820002
15	15	180	25	0.5400817290975322
20	10	120	0	0.5398867286155316
30	10	90	5	0.5395859260532141
10	10	120	10	0.5386493466345638
15	5	30	0	0.5385582214804885
5	10	60	15	0.5381463794951811
20	10	120	5	0.5368529769270426
25	15	120	25	0.5345506556156127
25	15	150	25	0.5338838356676912
25	15	160	25	0.5338838356676912
30	15	150	25	0.5331796328486454
30	15	160	25	0.5331796328486454
20	10	90	10	0.5325690487507317
20	15	180	25	0.5324890356274116
30	15	120	25	0.5323013327494971
5	10	90	15	0.5316718505751363
5	10	30	15	0.5306203708084458
10	10	60	15	0.5275032713348706
20	5	30	0	0.5274553994423126
25	15	180	25	0.5271910676350557
10	10	30	15	0.5267672826084472
25	10	60	10	0.5249600805562904
25	10	30	10	0.523965258506286
30	15	180	25	0.523817620941794
10	10	90	15	0.5199041094238832
15	10	120	10	0.5190088962955055
5	10	120	15	0.5180267057704593
5	10	150	5	0.5178722127947386
5	10	150	0	0.5178333752180022
25	10	120	0	0.5155964741411916
30	10	60	10	0.5138051863666335
25	10	90	10	0.5136834204954284
25	5	30	0	0.5135882886009581
5	5	60	0	0.5134543604128555
30	10	30	10	0.5129754822727944
20	10	120	10	0.5117255193107042
25	10	120	5	0.5116961212588402
30	10	120	0	0.5114951788504007
30	10	120	5	0.5085249000906789
10	5	60	0	0.5083575825959875
5	10	150	10	0.5071749666311122
10	10	120	15	0.5071342911105474
30	10	90	10	0.5069922354531049
15	10	60	15	0.5064769276870813
15	10	30	15	0.5062719383771678
5	10	160	5	0.5045238713534321
5	10	160	0	0.5024135225594436
10	10	150	0	0.5012061199980896
10	10	150	5	0.5008423886966239
5	10	160	10	0.499685936747785
30	5	30	0	0.4987973505066712
15	5	60	0	0.4967645029971274
15	10	90	15	0.4954555683766758
10	10	160	5	0.4937291657297489
10	10	150	10	0.4930420536445847
10	10	160	0	0.4918651711976338
15	10	150	0	0.4915851897750972
15	10	150	5	0.490913218080607
20	10	60	15	0.4904779549955795
5	10	150	15	0.4901281572128697
10	10	160	10	0.4888402039384477
25	10	120	10	0.488785961671135
20	10	30	15	0.4873415376568065
15	10	160	5	0.4859262494517238
20	5	60	0	0.485756142512416
30	10	120	10	0.4843772476116791
15	10	160	0	0.4843643281028533
15	10	120	15	0.4841884856073301
20	10	150	0	0.4830068731299335
5	10	160	15	0.4824574534428866
20	10	150	5	0.4817170596761632
20	10	90	15	0.480325467856241
5	5	30	5	0.4797793528483116
15	10	150	10	0.4792390166637805
5	10	60	20	0.4789068289208363
5	10	180	5	0.4773205876421113
15	10	160	10	0.4771634212956354
10	10	150	15	0.4770739808210317
20	10	160	5	0.4767300910472801
5	10	180	0	0.4765002310113879
20	10	160	0	0.4757860114576896
5	10	90	20	0.4755182832374885
25	10	60	15	0.4751060412302723
5	10	30	20	0.4749963045897608
5	10	180	10	0.4748654654046947
25	5	60	0	0.4733894014404547
25	10	30	15	0.4730514969269904
10	10	160	15	0.4728721311148948
10	10	180	5	0.472166115734947
10	10	180	0	0.4720767007353943
20	10	120	15	0.4717692938419252
10	5	30	5	0.4714503556613788
20	10	150	10	0.4700428582593368
10	10	180	10	0.4696703097718138
20	10	160	10	0.4679672628911916
25	10	90	15	0.466610660683973
25	10	150	0	0.4662772876519214
30	10	150	0	0.4642181399165221
25	10	150	5	0.463947737873698
30	10	60	15	0.4630013771468172
30	10	150	5	0.4617205623220616
5	10	120	20	0.4615883509818086
15	5	30	5	0.461473684480543
30	10	30	15	0.460715708498517
15	10	180	0	0.4597472223833379
25	10	160	0	0.459291739901502
25	10	160	5	0.4591988758654078
5	5	60	5	0.4590865951821751
30	10	90	15	0.4590171020158099
15	10	180	5	0.4585806550700088
10	10	60	20	0.4585141656072571
15	10	150	15	0.4584874506717846
30	5	60	0	0.4575972921037188
5	10	180	15	0.4574432782232485
10	10	30	20	0.457160632318942
15	10	160	15	0.4564118553036396
10	10	90	20	0.4563920406281868
25	10	120	15	0.454675018315314
30	10	160	0	0.4542770087076654
30	10	160	5	0.4541434072203916
10	5	60	5	0.4533079954861382
25	10	150	10	0.4522735364568715
10	10	180	15	0.4522443970563911
15	10	180	10	0.4522109827420883
20	10	180	0	0.4514426159482091
25	10	160	10	0.4504360477093193
20	10	180	5	0.4496920233805714
30	10	120	15	0.4494440173824601
5	10	150	20	0.4487835288889163
20	5	30	5	0.4470476744910976
30	10	150	10	0.4467418862730823
20	10	150	15	0.4460339810919717
10	10	120	20	0.4450110883774492
30	10	160	10	0.4449043975255301
20	10	160	15	0.4439583857238266
20	10	180	10	0.4433223510526509
15	5	60	5	0.4412928854482733
5	10	160	20	0.4410976545730743
15	10	60	20	0.4405645380270948
25	10	180	0	0.4391940537238216
15	10	30	20	0.4389287945567076
25	10	180	5	0.4371395648346166
10	10	150	20	0.4349229645843879
25	5	30	5	0.434493927286443
15	10	90	20	0.4338114132282401
20	10	60	20	0.4334215083254167
25	10	150	15	0.4317696758846174
20	10	30	20	0.4311879659566702
25	10	180	10	0.430769892506696
10	10	160	20	0.4307133145618739
15	10	180	15	0.4302114439812655
30	10	180	0	0.4301696482670947
25	10	160	15	0.4299321871370652
20	5	60	5	0.4281597493748409
30	10	180	5	0.4280699176248181
20	10	90	20	0.426725220798493
30	10	150	15	0.4258627011818764
15	10	120	20	0.4251621088269428
5	10	180	20	0.4240340640263745
30	10	160	15	0.4240252124343243
20	10	180	15	0.4216269781473857
30	10	180	10	0.4212240637581246
5	5	90	0	0.4209068754334789
20	10	120	20	0.4194321420074304
10	10	180	20	0.4174767113634908
10	5	90	0	0.4173764447707554
25	5	60	5	0.4153595615252559
30	5	30	5	0.4153120296264269
15	10	150	20	0.4143501781861591
25	10	60	20	0.4139543693324415
25	10	30	20	0.4131240878415896
25	10	180	15	0.4123433673049798
15	10	160	20	0.4122745828180141
15	5	90	0	0.4096447743615209
25	10	90	20	0.4096336981599117
20	10	150	20	0.4086066214832136
20	10	160	20	0.4065310261150685
30	10	180	15	0.4024545405304459
25	10	120	20	0.4009450206476696
20	5	90	0	0.40061041341398
30	10	60	20	0.3998724510819846
30	10	30	20	0.3986062782920534
30	5	60	5	0.3972545024617789
30	10	90	20	0.3965264387788506
15	10	180	20	0.3960510038634168
5	5	90	5	0.3949849934259494
25	5	90	0	0.3936530120391421
20	10	180	20	0.3913760435744289
10	5	90	5	0.3908297666217359
25	10	150	20	0.3901768345716707
30	10	120	20	0.3895375946325708
25	10	160	20	0.3881012392035257
5	10	60	25	0.3842906949847544
5	10	90	25	0.384287808956693
15	5	90	5	0.383835465769572
5	10	30	25	0.3818953169108122
30	10	150	20	0.3787694085565719
25	10	180	20	0.3777974090353405
30	5	90	0	0.3774558639837284
30	10	160	20	0.3766938131884269
20	5	90	5	0.3722743941389339
5	10	120	25	0.3715574837558367
10	10	60	25	0.3665171299335355
25	5	90	5	0.3662511838455946
10	10	30	25	0.3659017304822405
10	10	90	25	0.3653791323301966
5	10	150	25	0.3627706265546856
30	10	180	20	0.3626123754810108
15	10	60	25	0.3601101816308269
15	10	30	25	0.359544178828368
20	10	60	25	0.3580644953545313
10	10	120	25	0.3580221841589661
20	10	30	25	0.3578810791716124
5	10	160	25	0.3571217903719118
15	10	90	25	0.3565494407919226
20	10	90	25	0.3538498187285293
10	10	150	25	0.352776992292911
5	10	180	25	0.3510644487923769
10	10	160	25	0.350701396924766
30	5	90	5	0.3489888400675009
15	10	120	25	0.3481793711156128
10	10	180	25	0.3461187598479208
20	10	120	25	0.345463645881263
5	5	30	10	0.3434470040476094
15	10	150	25	0.3429329467529647
5	5	120	0	0.3415116214019901
15	10	160	25	0.3408573513848197
20	10	150	25	0.3402121019173827
10	5	120	0	0.3398063367057413
20	10	160	25	0.3381365065492376
15	5	120	0	0.3380788357767833
5	5	60	10	0.3378457865366417
25	10	60	25	0.3343493269305737
25	10	30	25	0.3341659107476548
10	5	30	10	0.3332011297237092
15	10	180	25	0.3328035940286981
25	10	90	25	0.3326666623654195
20	5	120	0	0.3314716393746784
30	10	30	25	0.3293516202124327
30	10	60	25	0.3293516202124327
20	10	180	25	0.3284056333873913
30	10	90	25	0.3276689556472785
10	5	60	10	0.3264680395518212
25	10	120	25	0.3221738679341471
15	5	30	10	0.3203710399347705
5	5	120	5	0.3198245837858775
30	10	120	25	0.3194438065396173
25	5	120	0	0.3194179605551733
25	10	150	25	0.3189583885144491
10	5	120	5	0.3180134477122186
15	5	120	5	0.3172444496796615
25	10	160	25	0.316882793146304
30	10	150	25	0.3162283271199192
30	10	160	25	0.3141527317517741
15	5	60	10	0.3140494300942237
5	5	90	10	0.3124087525975207
30	5	120	0	0.3121619292284405
20	5	30	10	0.3110242275013609
20	5	120	5	0.3104105351521801
25	10	180	25	0.3095361989679674
20	5	60	10	0.3073020092537057
10	5	90	10	0.3038796548481308
30	10	180	25	0.3030281707588332
25	5	30	10	0.2996507632092782
25	5	120	5	0.2973797376534098
25	5	60	10	0.296718787934246
15	5	90	10	0.2952960551361537
30	5	120	5	0.2899366853950249
20	5	90	10	0.2885253582392013
30	5	30	10	0.2847765510890129
30	5	60	10	0.282868174203884
25	5	90	10	0.2799622728274975
5	5	150	0	0.2797611133487184
10	5	150	0	0.2755953100749396
15	5	150	0	0.2738240458804198
20	5	150	0	0.2719747110598363
5	5	160	0	0.2699399355982548
10	5	160	0	0.2692199452368936
25	5	150	0	0.2686405242152434
5	5	120	10	0.2683368371401238
30	5	90	10	0.2675439176845898
5	5	150	5	0.26746104042203
15	5	160	0	0.2674366344110382
20	5	160	0	0.2655872995904546
10	5	120	10	0.2639616753774928
30	5	150	0	0.2639036660440813
10	5	150	5	0.2631099673616571
25	5	160	0	0.2622499591665491
15	5	120	10	0.2619740469638466
15	5	150	5	0.2612841688454242
20	5	120	10	0.260122176814765
5	5	160	5	0.260059033889335
20	5	150	5	0.2594146369863398
10	5	160	5	0.259283767726038
30	5	160	0	0.2575029832617593
15	5	160	5	0.2574476307672636
25	5	150	5	0.2562236925090294
20	5	160	5	0.2555780989081792
25	5	160	5	0.2523871544308688
30	5	150	5	0.2514767166042396
25	5	120	10	0.2485561025326879
30	5	160	5	0.247640178526079
5	5	180	0	0.2420416114700972
10	5	180	0	0.2414225146557974
15	5	180	0	0.2396392038299419
30	5	120	10	0.2375312399638333
5	5	150	10	0.2367701090068988
5	5	30	15	0.2351400956426784
20	5	180	0	0.2345250895285951
10	5	150	10	0.2323897672329377
5	5	160	10	0.2323494687309003
10	5	160	10	0.2315742025676033
25	5	180	0	0.2310253125051736
5	5	60	15	0.2309905759507807
15	5	150	10	0.2305639687167048
5	5	180	5	0.229909439458108
15	5	160	10	0.2297380656088289
10	5	180	5	0.229238389588284
10	5	30	15	0.228802048064264
20	5	150	10	0.2286944368576204
20	5	160	10	0.2278685337497445
15	5	180	5	0.2274022526295097
30	5	180	0	0.2262435664734276
25	5	150	10	0.225341055780794
25	5	160	10	0.224515152672918
10	5	60	15	0.2238510756065052
20	5	180	5	0.2222679412896621
5	5	90	15	0.2203112530543179
25	5	180	5	0.2189145602128356
30	5	150	10	0.2173401116220359
30	5	160	10	0.21651420851416
15	5	30	15	0.215324821192032
30	5	180	5	0.2141328141810896
10	5	90	15	0.2132563878791251
15	5	60	15	0.2114384321797502
20	5	30	15	0.2102185402156744
5	5	180	10	0.209601572351631
20	5	60	15	0.2091053709772295
10	5	180	10	0.208930522481807
15	5	180	10	0.2070943855230326
5	5	120	15	0.2051520717556832
25	5	30	15	0.203099392155527
25	5	60	15	0.2025009448066772
20	5	180	10	0.201960074183185
15	5	90	15	0.2013812537702528
10	5	120	15	0.2003332398314178
20	5	90	15	0.1988697621282547
25	5	180	10	0.1986066931063586
30	5	60	15	0.1958659728988576
30	5	30	15	0.1951952710538217
25	5	90	15	0.1943406197471012
30	5	180	10	0.1938249470746125
15	5	120	15	0.1936827020017499
20	5	120	15	0.1925737158063749
5	5	150	15	0.1919411140910462
25	5	120	15	0.1894273260757955
30	5	90	15	0.1891657509946214
10	5	150	15	0.1872846568332686
5	5	160	15	0.1872443583312311
10	5	160	15	0.1864690921679341
30	5	120	15	0.1830396312515566
5	5	30	20	0.181993015838584
5	5	60	20	0.181257051496833
15	5	150	15	0.1805977472059245
15	5	160	15	0.1797718440980486
25	5	150	15	0.1797492006139562
20	5	150	15	0.1794710993005467
25	5	160	15	0.1789232975060803
20	5	160	15	0.1786451961926708
5	5	90	20	0.1765748753496203
5	5	180	15	0.1756726508763239
10	5	180	15	0.1750016010064999
30	5	150	15	0.1749674545822102
30	5	160	15	0.1741415514743342
10	5	30	20	0.1709903566883682
10	5	60	20	0.1700799987279158
5	5	120	20	0.1692274226046098
15	5	180	15	0.1683043529366144
25	5	180	15	0.167455806344646
20	5	180	15	0.1671777050312366
10	5	90	20	0.1663276387767543
10	5	120	20	0.1647184433744555
30	5	180	15	0.1626740603129
15	5	30	20	0.1622379068284415
15	5	60	20	0.1618674667804902
20	5	30	20	0.1615456305183792
20	5	60	20	0.1612563152393147
5	5	150	20	0.1605003937580347
25	5	30	20	0.1598135762179063
25	5	60	20	0.1595604606756195
15	5	120	20	0.1578484050443907
15	5	90	20	0.1578484050443907
30	5	60	20	0.1573272543869106
20	5	120	20	0.1571131109267437
20	5	90	20	0.1571131109267437
30	5	30	20	0.15688165556363
25	5	120	20	0.1564939832056333
25	5	90	20	0.1564939832056333
10	5	150	20	0.1559274926267888
5	5	160	20	0.155107877533323
10	5	160	20	0.154436827663499
30	5	120	20	0.1542607769169244
30	5	90	20	0.1542607769169244
5	5	180	20	0.1516356553111008
10	5	180	20	0.1509646054412768
15	5	150	20	0.1492302445569033
30	5	150	20	0.1485026936062074
25	5	150	20	0.1485026936062074
20	5	150	20	0.1484774004792767
15	5	160	20	0.1477395795936135
30	5	160	20	0.1470120286429176
25	5	160	20	0.1470120286429176
20	5	160	20	0.1469867355159869
15	5	180	20	0.1442673573713913
30	5	180	20	0.1435398064206954
25	5	180	20	0.1435398064206954
20	5	180	20	0.1435145132937647
5	5	30	25	0.1154496484237431
5	5	60	25	0.1154496484237431
5	5	90	25	0.1125349562197823
10	5	30	25	0.1117966124758813
10	5	60	25	0.1117966124758813
15	5	30	25	0.1113248946694781
15	5	60	25	0.1113248946694781
5	5	120	25	0.1109418189648803
20	5	30	25	0.1107124637996943
20	5	60	25	0.1107124637996943
25	5	60	25	0.1088755083163263
30	5	30	25	0.1088755083163263
30	5	60	25	0.1088755083163263
25	5	30	25	0.1088755083163263
10	5	90	25	0.1088600899182511
10	5	120	25	0.1088600899182511
15	5	90	25	0.1082082985786673
15	5	120	25	0.1082082985786673
5	5	150	25	0.1081857416754816
20	5	90	25	0.1074730044610202
20	5	120	25	0.1074730044610202
25	5	90	25	0.1067142446790096
25	5	120	25	0.1067142446790096
30	5	120	25	0.1067142446790096
30	5	90	25	0.1067142446790096
10	5	150	25	0.1060396023000738
15	5	150	25	0.1055606012206692
5	5	160	25	0.1049806354850582
20	5	150	25	0.1048077571430426
10	5	160	25	0.1043095856152342
25	5	150	25	0.1042811753777877
30	5	150	25	0.1042811753777877
15	5	160	25	0.1038305845358296
20	5	160	25	0.103077740458203
25	5	160	25	0.1025511586929481
30	5	160	25	0.1025511586929481
5	5	180	25	0.1015084132628359
10	5	180	25	0.100837363393012
15	5	180	25	0.1003583623136074
20	5	180	25	0.0996055182359808
30	5	180	25	0.0990789364707258
25	5	180	25	0.0990789364707258
