# Supplementary material for: Optimizing an automated sleep detection algorithm using wrist-worn accelerometer data for individuals with chronic pain
Source: PLoS One. 2025 Apr 4;20(4):e0319348. doi: 10.1371/journal.pone.0319348 (PMC11970680; doi:10.1371/journal.pone.0319348)
Supplement: S2 Dataset — (XLSX) [file pone.0319348.s003.xlsx]

## Sheet: deidentified_participant_aggreg
ID	alg	Latency	Efficiency	Total Minutes in Bed	Total Sleep Time (TST)	Wake After Sleep Onset (WASO)	Number of Awakenings	Average Awakening Length	Movement Index	Fragmentation Index	Sleep Fragmentation Index
a1dd6837f284625bdb1cb68f1dbc85c5dc4d8b05bae24c94ed5f55c477326ea2	TLD	0	78.86	264	208.5	55.5	16.75	3.43	21.73	9.6	31.33
88c0413bfef1d0570a8a6f9c780a8d2c9e90c4d107551d62bf3cec9ff1f5b634	TLD	0	88.94	590.43	529.14	61.29	27	1.94	10.57	10.86	21.43
9c1850fcaa632f2189deac5e9b66e02fa85be92a920b6cae7696c9b691e4bacb	TLD	0	88.76	450.43	419.14	31.29	11.43	2.38	12.95	8.1	21.05
5a96acc64c72c5b2b890cf2855d036cacc054d61a360be4da12c1fa47dc0b480	TLD	0	88.45	491.5	430.5	61	26	2.22	12.96	13.68	26.64
c0f890f2fd6b058103ded8d296e49ba3b924661210ca87ff190de41dbb91dee0	TLD	0	97.89	545.25	535	10.25	3.62	3.27	7.56	6.79	14.35
8a080cea809d1b9d33b541f3498b1b6366ffc66df75423108947085057cf2f99	TLD	0	84.2	239.25	200	39.25	15.38	2.61	17.44	9.97	27.41
8449c20ed663992df29144b6634547fde54fa73ceaa67f70dc211acb1052e29a	TLD	0	92.84	302.43	281.29	21.14	7.43	2.86	8.75	9.44	18.2
cad02af28a101dfcacb3c2d942dd93300b2c14aa9551227f8a6e6e81b7cafd2c	TLD	0	91.19	412	379	33	15	2.21	8.58	8.56	17.14
d970990220a1e7e9a1f80ed922d39173e252a34e3739720bbdb55ef3cd9f34b9	TLD	0	94.54	351.71	333.86	17.86	8	1.99	8.67	4.09	12.76
168167b979b5fbf412591964c809645cd7d13b52627f208fc1508dd7e6046886	TLD	0	83.05	258.5	215	43.5	14.75	3.08	17.03	19.14	36.17
343cacd3827e6de62a9e6a8bc455e0de0f4f6ad517c83a4c794d29caf73c32d7	TLD	0	89.36	303.57	271.14	32.43	13.57	2.36	6.65	8.98	15.63
842d0b270c035fb2f5a9097b78949d9fb38438afae3ccc9c40495e36ba96345f	TLD	0	92.27	412.67	381.67	31	10.33	3.57	17.44	11.6	29.04
41a8c9a10cdfce0ac30d40b8e8061fcc86395327c3aa1f04dbfe6e507eab837e	TLD	0	92.01	339.71	311.14	28.57	15.14	1.54	7.59	8.14	15.73
58ec1b25c481b2c27fa032f9d266f05d5f77a9189f29423994407592ed520d7d	TLD	0	95.14	299.17	282.33	16.83	6.83	2.18	10.19	9.7	19.89
82ad92612238288c30b4590440ecb271690deb8e7c418c1f07b2eda4d87a6fe9	TLD	0	92.52	378.88	352	26.88	14.5	1.95	10.72	10.39	21.11
2bf64fd8ac1f696d267c91b9b5af3543b27320b269211001232860faa71d49af	TLD	0	94.09	329.33	308.33	21	9.5	2.07	17.11	8.84	25.95
a1dd6837f284625bdb1cb68f1dbc85c5dc4d8b05bae24c94ed5f55c477326ea2	TLO	0	65.67	517.29	342.29	175	33.71	5.26	32.02	14.35	46.37
88c0413bfef1d0570a8a6f9c780a8d2c9e90c4d107551d62bf3cec9ff1f5b634	TLO	0	85.75	638.43	550	88.43	30	3.44	13.46	16.88	30.34
9c1850fcaa632f2189deac5e9b66e02fa85be92a920b6cae7696c9b691e4bacb	TLO	0	76.94	573.5	438.33	135.17	28.33	4.69	22.36	16.96	39.31
5a96acc64c72c5b2b890cf2855d036cacc054d61a360be4da12c1fa47dc0b480	TLO	0	79.36	634.62	501.38	133.25	36	3.84	21.45	15.97	37.42
c0f890f2fd6b058103ded8d296e49ba3b924661210ca87ff190de41dbb91dee0	TLO	0	93.54	524.43	490.71	33.71	6.43	5.21	11.89	9.32	21.21
8a080cea809d1b9d33b541f3498b1b6366ffc66df75423108947085057cf2f99	TLO	0	78.04	461.75	349.5	112.25	27.75	3.88	21.04	11.8	32.84
8449c20ed663992df29144b6634547fde54fa73ceaa67f70dc211acb1052e29a	TLO	0	87.12	488	424.43	63.57	13	4.82	13.24	7.54	20.78
cad02af28a101dfcacb3c2d942dd93300b2c14aa9551227f8a6e6e81b7cafd2c	TLO	0	85.69	574	487	87	22.17	3.99	13.33	7.17	20.5
d970990220a1e7e9a1f80ed922d39173e252a34e3739720bbdb55ef3cd9f34b9	TLO	0	80.3	611.5	480.25	131.25	23.62	6.27	18.96	11.96	30.92
168167b979b5fbf412591964c809645cd7d13b52627f208fc1508dd7e6046886	TLO	0	66.4	801.67	522.83	278.83	52.17	5.53	31.8	17.31	49.1
343cacd3827e6de62a9e6a8bc455e0de0f4f6ad517c83a4c794d29caf73c32d7	TLO	0	83.5	358.29	299.86	58.43	16	3.79	11.35	9.52	20.87
842d0b270c035fb2f5a9097b78949d9fb38438afae3ccc9c40495e36ba96345f	TLO	0	78.94	514.71	395.86	118.86	21.86	5.67	29.14	15.78	44.93
41a8c9a10cdfce0ac30d40b8e8061fcc86395327c3aa1f04dbfe6e507eab837e	TLO	0	85.24	524.33	443	81.33	28.33	2.78	13.52	12.32	25.84
58ec1b25c481b2c27fa032f9d266f05d5f77a9189f29423994407592ed520d7d	TLO	0	78.68	471	374.43	96.57	16.43	5.48	26.56	17.89	44.45
82ad92612238288c30b4590440ecb271690deb8e7c418c1f07b2eda4d87a6fe9	TLO	0	86.91	444.38	382.25	62.12	20.5	2.84	15.83	10.88	26.71
2bf64fd8ac1f696d267c91b9b5af3543b27320b269211001232860faa71d49af	TLO	0	87.15	469.75	405.62	64.12	15.38	3.79	21.66	11.36	33.02
a1dd6837f284625bdb1cb68f1dbc85c5dc4d8b05bae24c94ed5f55c477326ea2	SL	11.71	60.02	608	363.43	232.86	36.57	6.53	35.09	15.5	50.6
88c0413bfef1d0570a8a6f9c780a8d2c9e90c4d107551d62bf3cec9ff1f5b634	SL	16.43	75.82	732.86	557.71	158.71	35.14	6.03	19.63	15.55	35.18
9c1850fcaa632f2189deac5e9b66e02fa85be92a920b6cae7696c9b691e4bacb	SL	6.57	76.36	558.29	426.71	125	23	4.79	21.59	15.67	37.26
5a96acc64c72c5b2b890cf2855d036cacc054d61a360be4da12c1fa47dc0b480	SL	16.86	76.41	568.71	429.29	122.57	31.29	3.96	22.21	16.29	38.5
c0f890f2fd6b058103ded8d296e49ba3b924661210ca87ff190de41dbb91dee0	SL	9.86	92.24	407.43	376.43	21.14	6	2.41	10.81	12.38	23.19
8a080cea809d1b9d33b541f3498b1b6366ffc66df75423108947085057cf2f99	SL	23.14	65.99	525	342.43	159.43	30.86	5.43	22.07	15.52	37.59
8449c20ed663992df29144b6634547fde54fa73ceaa67f70dc211acb1052e29a	SL	3.14	88.07	455.71	401.29	51.29	12	4.38	11.44	8.41	19.85
cad02af28a101dfcacb3c2d942dd93300b2c14aa9551227f8a6e6e81b7cafd2c	SL	21.2	74.55	525	390	113.8	19.8	7.66	18.6	8.69	27.29
d970990220a1e7e9a1f80ed922d39173e252a34e3739720bbdb55ef3cd9f34b9	SL	10.17	75.07	548.5	415.17	123.17	17.83	6.91	24.86	15.77	40.63
168167b979b5fbf412591964c809645cd7d13b52627f208fc1508dd7e6046886	SL	9.14	74.45	395	303.14	82.71	18.86	4.3	20.15	14.47	34.62
343cacd3827e6de62a9e6a8bc455e0de0f4f6ad517c83a4c794d29caf73c32d7	SL	2.57	69.43	487.14	323.86	160.71	19.71	7.62	23.16	14.65	37.81
842d0b270c035fb2f5a9097b78949d9fb38438afae3ccc9c40495e36ba96345f	SL	13.17	81.57	456.67	370.83	72.67	17.17	4.16	17.63	14.62	32.25
41a8c9a10cdfce0ac30d40b8e8061fcc86395327c3aa1f04dbfe6e507eab837e	SL	9.33	77.77	588.33	457.83	121.17	31.17	4.17	19.26	12.47	31.73
58ec1b25c481b2c27fa032f9d266f05d5f77a9189f29423994407592ed520d7d	SL	95.29	82.5	367.57	299.29	54.43	9.71	8.31	14.96	15.36	30.33
82ad92612238288c30b4590440ecb271690deb8e7c418c1f07b2eda4d87a6fe9	SL	10.57	85.66	450.43	385.43	54.43	21.57	2.4	11.32	11.09	22.41
2bf64fd8ac1f696d267c91b9b5af3543b27320b269211001232860faa71d49af	SL	5.86	72.8	634.29	463.14	165.29	21.29	7.21	32.56	12.63	45.19

## Sheet: data_dictionary
column	description	units of measure
ID	De-identified participant ID
alg	Method used for sleep period detection, TLD: Tudor-Locke with default parameters, TLO: Tudor-Locke with optimized parameters, SL: Sleep logs
Latency	Number of wake epochs between bedtime and the first sleep epoch	Minutes
Efficiency	Total sleep time divided by total duration of sleep period	Percentage
Total Minutes in Bed	Total time in bed	Minutes
Total Sleep Time (TST)	Total time spent asleep	Minutes
Wake After Sleep Onset (WASO)	Total time spent awake after first sleep epoch	Minutes
Number of Awakenings	Number of unique, contiguous blocks of wake epochs	Count
Average Awakening Length	Average length of a block of wake epochs, “block” could refer to a single epoch	Minutes
Movement Index	Total number of epochs with one or more activity counts, divided by total time in bed.	Percentage
Fragmentation Index	Number of times sleep was terminated after one minute, divided by total sleep time.	Percentage
Sleep Fragmentation Index	Quantifies restlessness during sleep by summing the Fragmentation index and Movement index.	Percentage
Note: Participants sleep periods were identified using the algorithm corresponding to the "alg" column. Sleep measure values represent the average acrosss all valid nights of data for that participant.
